# Supplementary material for: Long-Term Humoral Immune Response against SARS-CoV-2 after Natural Infection and Subsequent Vaccination According to WHO International Binding Antibody Units (BAU/mL)
Source: Viruses. 2021 Nov 23;13(12):2336. doi: 10.3390/v13122336 (PMC8708153; doi:10.3390/v13122336)
Supplement: Supplementary file 1 [file viruses-13-02336-s001.zip]

Archive with 1 entries (1 files):
- viruses-1450273-supplementary.pdf
